# Supplementary material for: Cross-Cultural Adaptation and Psychometric Validation of the Polish Version of Rowland Universal Dementia Assessment Scale (RUDAS)
Source: Diagnostics (Basel). 2025 Nov 26;15(23):3005. doi: 10.3390/diagnostics15233005 (PMC12691062; doi:10.3390/diagnostics15233005)
Supplement: Supplementary file 1 [file diagnostics-15-03005-s001.zip]

Archive with 1 entries (1 files):
- diagnostics-3929164-supplementary.pdf
